# Supplementary material for: Consumption of Sugar-Sweetened Beverages Has a Dose-Dependent Effect on the Risk of Non-Alcoholic Fatty Liver Disease: An Updated Systematic Review and Dose-Response Meta-Analysis
Source: Int J Environ Res Public Health. 2019 Jun 21;16(12):2192. doi: 10.3390/ijerph16122192 (PMC6617076; doi:10.3390/ijerph16122192)
Supplement: Supplementary file 1 [file ijerph-16-02192-s001.zip]

Archive with 1 entries (1 files):
- ijerph-498717-SI.pdf
